# Supplementary material for: Feasibility of implementing an intervention in general practice for deprescribing of glucose-lowering medication in overtreated elderly
Source: Fam Pract. 2025 Aug 26;42(5):cmaf064. doi: 10.1093/fampra/cmaf064 (PMC12411905; doi:10.1093/fampra/cmaf064)
Supplement: cmaf064_Supplementary_Data [file cmaf064_supplementary_data.zip]

Archive with 2 entries (2 files):
- FP_MS_Supplementary_material_July_2025.pdf
- SQUIRE-2.0-checklist.pdf
